# Supplementary material for: Microbial Community Dynamics Driven by Different Nitrogen Sources During Forestry Waste Composting for Pleurotus ostreatus Cultivation
Source: Foods. 2026 Mar 20;15(6):1084. doi: 10.3390/foods15061084 (PMC13025609; doi:10.3390/foods15061084)
Supplement: Supplementary file 1 [file foods-15-01084-s001.zip]

Archive with 1 entries (1 files):
- foods-4180507-supplementary.pdf
